# Supplementary material for: Hereditary α-Tryptasemia and Peripheral Blood KIT D816V Mutation in Patients with Pediatric Mastocytosis
Source: Int J Mol Sci. 2025 Jun 23;26(13):6023. doi: 10.3390/ijms26136023 (PMC12249517; doi:10.3390/ijms26136023)
Supplement: Supplementary file 1 [file ijms-26-06023-s001.zip]

Archive with 1 entries (1 files):
- ijms-3612663-supplementary.pdf
